# Supplementary material for: The “Bear” Essentials: Actualistic Research on Ursus arctos arctos in the Spanish Pyrenees and Its Implications for Paleontology and Archaeology
Source: PLoS One. 2014 Jul 16;9(7):e102457. doi: 10.1371/journal.pone.0102457 (PMC4100921; doi:10.1371/journal.pone.0102457)
Supplement: Table S1 — Descriptive statistics for length and breadth (n = number of cases, CI = Confidence Interval [±95%], SD = Standard Deviation, CV = coefficient variation) of bear tooth pits, punctures and scores. Length and breadth are shown in millimeters. (XLS) [file pone.0102457.s002.xls]

## Sheet: Table S1
Table S1. Descriptive statistics for length and breadth (n= number of cases, CI= Confidence Interval [±95%], SD: Standard Deviation, CV= coefficient variation) of bear tooth pits, punctures and scores.
					n	Mean	Minimum	Maximum	SD	95% CI	CV
Pits/Puctures	Bear size	Large Bear (LB)	Length	Thin cortical	63	2.07095	0.22	5.9	1.27808	(1,7491-2,3928)	61.7145
				Cancellous	34	3.17177	1.95	7.87	1.21084	(2,7493-3,5942)	38.1756
			Breadth	Thin cortical	63	1.6254	0.19	4.87	1.05406	(1,3599-1,8909)	64.8495
				Cancellous	34	2.29206	1.28	6.08	0.895388	(1,9796-2,6045)	39.0648
		Small Bear (SB)	Length	Thin cortical	59	3.94407	0.7	8.7	1.94912	(3,4361-4,452)	49.419
				Cancellous	8	3.725	2.5	5.3	0.945289	(2,9347 4,5153)	25.3769
			Breadth	Thin cortical	59	2.86017	0.3	7.3	1.28773	(2,5246-3,1958)	45.023
				Cancellous	8	2.76375	1.3	4.1	1.02662	(1,9055-3,622)	37.1458
		Unknown Bear (UNK)	Length	Thin cortical	152	2.33112	0.1	7.7	1.28649	(2,1249-2,5373)	55.1878
				Cancellous	7	2.37143	1.19	5.1	1.30632	(1,1633-3,5796)	55.0859
			Breadth	Thin cortical	152	1.77954	0.08	6.8	0.977911	(1,6228-1,9363)	54.953
				Cancellous	7	1.67571	1.04	2.57	0.558834	(1,1589-2,1925)	33.349
	Large Bear (LB)	Large Ungulate (LU)	Length	Thin cortical	9	1.82111	1.1	2.7	0.634162	(1,3337-2,3086)	34.8228
			Breadth	Thin cortical	9	1.57778	0.9	2.3	0.578312	(1,1333-2,0223)	36.6536
		Medium Ungulate (MU)	Length	Thin cortical	18	1.63	0.4	4.01	1.05085	(1,1074-2,1526)	64.4696
				Cancellous	27	2.95037	2	4.86	0.739238	(2,6579-3,2428)	25.0558
			Breadth	Thin cortical	18	1.21	0.29	3.11	0.822593	(0,80093-1,6191)	67.9829
				Cancellous	27	2.15704	1.28	3.9	0.569209	(1,9319-2,3822)	26.3884
		Small Ungulate (SU)	Length	Thin cortical	36	2.35389	0.22	5.9	1.43768	(1,8674-2,8403)	61.0767
				Cancellous	7	4.02571	1.95	7.87	2.15042	(2,0369-6,0145)	53.4172
			Breadth	Thin cortical	36	1.845	0.19	4.87	1.19336	(1,4412-2,2488)	64.6807
				Cancellous	7	2.81286	1.34	6.08	1.61462	(1,3196-4,3061)	57.4013
	Small Bear (SB)	Large Ungulate (LU)	Length	Thin cortical	20	3.245	0.7	6.6	1.87349	(2,3682 4,1218)	57.7347
				Cancellous	3	4.26667	3.5	5.3	0.929157	(1,9585 6,5748)	21.7771
			Breadth	Thin cortical	20	2.3275	0.3	5.3	1.30601	(1,7163-2,9387)	56.112
				Cancellous	3	3.60333	2.71	4.1	0.775263	(1,6775-5,5292)	21.5152
		Medium Ungulate (MU)	Length	Thin cortical	39	4.30256	1.2	8.7	1.91167	(3,6829-4,9223)	44.4308
				Cancellous	5	3.4	2.5	4.5	0.883176	(2,3034-4,4966)	25.9758
			Breadth	Thin cortical	39	3.13333	1	7.3	1.20511	(2,7427-3,524)	38.4608
				Cancellous	5	2.26	1.3	3.4	0.835464	(1,2226-3,2974)	36.9674
	Unknown Bear (UNK)	Medium Ungulate (MU)	Length	Thin cortical	47	2.22851	0.1	4.6	1.28997	(1,8498-2,6073)	57.8849
				Cancellous	2	5.075	5.05	5.1	0.0353553	(4,7573-5,3927)	0.696657
			Breadth	Thin cortical	47	1.68426	0.08	3.33	0.855615	(1,433-1,9355)	50.8008
				Cancellous	2	2.565	2.56	2.57	0.00707107	(2,5015-2,6285)	0.275675
		Small Ungulate (SU)	Length	Thin cortical	105	2.37705	0.31	7.7	1.28846	(2,1277-2,6264)	54.2042
				Cancellous	6	1.91667	1.19	2.8	0.557303	(1,3318-2,5015)	29.0767
			Breadth	Thin cortical	105	1.82219	0.24	6.8	1.02895	(1,6231-2,0213)	56.468
				Cancellous	6	1.52667	1.04	2.1	0.433759	(1,0715-1,9819)	28.4122
Scores	Bear size	Large Bear (LB)	Breadth	Thin cortical	61	0.262623	0.1	1.18	0.182491	(0,21588-0,30936)	69.4879
		Small Bear (SB)	Breadth	Thin cortical	17	1.19	0.5	2	0.419911	(0,9741-1,4059)	35.2866
		Unknown Bear (UNK)	Breadth	Thin cortical	89	0.702809	0.11	2.9	0.612786	(0,57372-0,83189)	87.191
				Cancellous	10	1.221	0.47	2.99	0.674396	(0,73857-1,7034)	55.2331
	Large Bear (LB)	Large Ungulate (LU)	Breadth	Thin cortical	31	0.257419	0.1	1.18	0.208614	(0,1809-0,33394)	81.0405
		Medium Ungulate (MU)	Breadth	Thin cortical	2	0.37	0.18	0.56	0.268701	(-2,0442 2,7842)	72.6218
		Small Ungulate (SU)	Breadth	Thin cortical	28	0.260714	0.1	0.69	0.148621	(0,20308-0,31834)	57.0055
	Small Bear (SB)	Large Ungulate (LU)	Breadth	Thin cortical	5	0.986	0.5	1.9	0.539426	(0,31621-1,6558)	54.7085
		Medium Ungulate (MU)	Breadth	Thin cortical	12	1.275	0.8	2	0.351943	(1,0514-1,4986)	27.6033
	Unknown Bear (UNK)	Medium Ungulate (MU)	Breadth	Thin cortical	16	0.54375	0.15	1.1	0.297094	(0,38544-0,70206)	54.638
				Cancellous	6	1.29333	0.47	2.99	0.890273	(0,35905-2,2276)	68.8356
		Small Ungulate (SU)	Breadth	Thin cortical	71	0.754085	0.11	2.9	0.660395	(0,59777-0,9104)	87.5757
				Cancellous	4	1.1125	1	1.3	0.131498	(0,90326-1,3217)	11.82
Length and breadth are shown in millimeters.
